# Supplementary material for: Investigating Age-Dependent Oxygenation and Blood Perfusion in a Mouse Model of Peripheral Artery Disease (PAD) Using Multispectral Optoacoustic Tomography (MSOT), Laser Speckle Contrast Imaging (LSCI) and Histology
Source: Diagnostics (Basel). 2026 Jun 9;16(12):1783. doi: 10.3390/diagnostics16121783 (PMC13297732; doi:10.3390/diagnostics16121783)
Supplement: Supplementary file 1 [file diagnostics-16-01783-s001.zip]

Archive with 1 entries (1 files):
- diagnostics-4254562-supplementary.pdf
